# Supplementary material for: Statistical modeling of trends in infant mortality after atmospheric nuclear weapons testing
Source: PLoS One. 2023 May 18;18(5):e0284482. doi: 10.1371/journal.pone.0284482 (PMC10194983; doi:10.1371/journal.pone.0284482)
Supplement: S1 Data — (XLSX) [file pone.0284482.s002.xlsx]

## Sheet: DE-infant-1931
calendar year	live births (LB)	female LB	male LB	infant deaths
1931	1047775	508042	539733	85628
1932	993126	481325	511801	77451
1933	971174	470306	500868	73283
1934	1198350	579278	619072	79105
1935	1263976	611636	652340	86649
1936	1278583	619537	659046	84602
1937	1277046	619044	658002	82194
1938	1348534	652401	696133	80616
1939	1413230	729013	684217	102145
1940	1402258			89822
1941	1308232			83727
1942	1055915			71802
1943	1124718			80980
1946	921677	443085	478592	91336
1947	1028696	495929	532767	94399
1948	1049385	504384	545001	76868
1949	1106825	533621	573204	70576
1950	1116701	538510	578191	67175
1951	1106380	534681	571699	62204
1952	1105084	533932	571152	56710
1953	1095029	530100	564929	53073
1954	1109743	537184	572559	49944
1955	1113408	538329	575079	48614
1956	1137169	551042	586127	46180
1957	1165555	563514	602041	44918
1958	1175870	568775	607095	44576
1959	1243922	602545	641377	44540
1960	1261614	612686	648928	44105
1961	1313505	638088	675417	42231
1962	1316534	639251	677283	39218
1963	1355595	658609	696986	37869
1964	1357304	659258	698046	35289
1965	1325386	643186	682200	31907
1966	1318303	641250	677053	30936
1967	1272276	618627	653649	28703
1968	1214968	590595	624373	27069
1969	1142366	554923	587443	26011
1970	1047737	509815	537922	23547
1971	1013396	492035	521361	22371
1972	901657	438185	463472	19444
1973	815969	397070	418899	17375
1974	805500	391990	413510	16076
1975	782310	379520	402790	14760
1976	798334	388585	409749	13233
1977	805496	390847	414649	11942
1978	808619	392753	415866	11526
1979	817217	397627	419590	10894
1980	865789	421641	444148	10779
1981	862100	419560	442540	10180
1982	861275	418516	442759	9523
1983	827933	402494	425439	8605
1984	812292	395045	417247	7925
1985	813803	396555	417248	7419
1986	848232	413331	434901	7408
1987	867969	421298	446671	7287
1988	892993	433942	459051	6822
1989	880459	428873	451586	6582
1990	905675	440296	465379	6385
1991	830019	403921	426098	5711
1992	809114	394307	414807	4992
1993	798447	388376	410071	4665
1994	769603	373734	395869	4309
1995	765221	372492	392729	4053
1996	796013	386800	409213	3962
1997	812173	395167	417006	3951
1998	785034	382169	402865	3666
1999	770744	374448	396296	3496
2000	766999	373676	393323	3362
2001	734475	356889	377586	3163
2002	719250	349973	369277	3036
2003	706721	344012	362709	2990
2004	705622	343605	362017	2918
2005	685795	334038	351757	2696
2006	672724	326908	345816	2579
2007	684862	333023	351839	2656
2008	682514	332652	349862	2414
2009	665126	323877	341249	2334
2010	677947	330710	347237	2322
2011	662685	322786	339899	2408
2012	673544	327915	345629	2202
2013	682069	332249	349820	2250
2014	714927	348092	366835	2284
2015	737575	359097	378478	2405
2016	792141			2698
2017	784901			2566
2018	787523			2505
